# Supplementary material for: Fabrication of Noble-Metal-Free Mo2C/CdIn2S4 Heterojunction Composites with Elevated Carrier Separation for Photocatalytic Hydrogen Production
Source: Molecules. 2023 Mar 9;28(6):2508. doi: 10.3390/molecules28062508 (PMC10057527; doi:10.3390/molecules28062508)
Supplement: Supplementary file 1 [file molecules-28-02508-s001.zip]

Archive with 1 entries (1 files):
- molecules-2189652-supplementary.pdf
